# Supplementary material for: Evaluation of Effects of Ractopamine on Cardiovascular, Respiratory, and Locomotory Physiology in Animal Model Zebrafish Larvae
Source: Cells. 2021 Sep 17;10(9):2449. doi: 10.3390/cells10092449 (PMC8466814; doi:10.3390/cells10092449)
Supplement: Supplementary file 1 [file cells-10-02449-s001.zip]

Archive with 2 entries (2 files):
- Video S1_locomotion assay.wmv
- Video S2_blood flow.wmv
